# Supplementary material for: Microfluidic Model to Evaluate Astrocyte Activation in Penumbral Region following Ischemic Stroke
Source: Cells. 2022 Jul 31;11(15):2356. doi: 10.3390/cells11152356 (PMC9367413; doi:10.3390/cells11152356)
Supplement: Supplementary file 1 [file cells-11-02356-s001.zip]

Archive with 1 entries (1 files):
- cells-1817863-supplementary.pdf
